# Supplementary material for: The Mitochondrial-Derived Peptide MOTS-c Alleviates Radiation Pneumonitis via an Nrf2-Dependent Mechanism
Source: Antioxidants (Basel). 2024 May 17;13(5):613. doi: 10.3390/antiox13050613 (PMC11117534; doi:10.3390/antiox13050613)
Supplement: Supplementary file 1 [file antioxidants-13-00613-s001.zip]

Archive with 3 entries (3 files):
- Original images-Supplemental Figures.pdf
- Supplementary material and figures-20240509.pdf
- Supplementary Table 1.pdf
